# Supplementary material for: Superior Oxidase-Mimetic Activity of Co-MOF Nanozyme for Smartphone-Based Visually Colorimetric Assay of Mancozeb
Source: Molecules. 2025 Dec 12;30(24):4758. doi: 10.3390/molecules30244758 (PMC12735412; doi:10.3390/molecules30244758)
Supplement: Supplementary file 1 [file molecules-30-04758-s001.zip]

Archive with 1 entries (1 files):
- molecules-3961128-supplementary.pdf
